# Supplementary material for: 4-Chloro-1-methyl­indoline-2,3-dione
Source: Acta Crystallogr Sect E Struct Rep Online. 2011 Dec 23;68(Pt 1):o219. doi: 10.1107/S1600536811054171 (PMC3254552; doi:10.1107/S1600536811054171)
Supplement: Supplementary file 2 [file e-68-0o219-Isup2.hkl]

# 
# h,k,l, Fc-squared, Fo-squared, sigma(Fo-squared) and status flag 
# 
data_I
_shelx_title ' X in P2(1)/c' 
_shelx_refln_list_code          4 
_shelx_F_calc_maximum      195.11 
_exptl_crystal_F_000       400.00 
_reflns_d_resolution_high  0.8254 
 
loop_ 
 _symmetry_equiv_pos_as_xyz 
 'x, y, z' 
 '-x, y+1/2, -z+1/2' 
 '-x, -y, -z' 
 'x, -y-1/2, z-1/2' 
 
_cell_length_a     7.4890 
_cell_length_b    14.8250 
_cell_length_c     7.3140 
_cell_angle_alpha  90.000 
_cell_angle_beta   90.270 
_cell_angle_gamma  90.000 
 
_shelx_F_squared_multiplier     1.000 
 
loop_ 
 _refln_index_h 
 _refln_index_k 
 _refln_index_l 
 _refln_F_squared_calc 
 _refln_F_squared_meas 
 _refln_F_squared_sigma 
 _refln_observed_status 
   1   0   0       25.87       28.46      3.54 o 
   2   0   0       11.94       13.79      3.20 o 
   3   0   0      890.10      838.61     12.82 o 
   4   0   0      355.54      346.85     35.89 o 
   5   0   0      454.16      479.42     13.14 o 
   6   0   0       90.24       93.24     15.02 o 
   7   0   0       87.57       87.98     18.06 o 
   8   0   0       58.77       53.99      9.69 o 
   9   0   0        9.24        6.14      7.82 o 
   1   1   0     5034.22     5837.62    223.51 o 
   2   1   0       69.10       77.37      4.12 o 
   3   1   0     1374.99     1556.01     47.01 o 
   4   1   0      594.72      615.91     20.47 o 
   5   1   0        9.15        9.66      3.74 o 
   6   1   0        0.36       -3.67      4.59 o 
   7   1   0       49.11       55.16     14.52 o 
   8   1   0        1.08        8.17      5.88 o 
   9   1   0        0.05        0.08      5.85 o 
   0   2   0     3284.11     2684.34     61.47 o 
   1   2   0       11.27       14.48      2.44 o 
   2   2   0     5232.62     6268.39    148.25 o 
   3   2   0      102.96      119.97      7.71 o 
   4   2   0       53.54       70.60      8.65 o 
   5   2   0      105.30      124.45     23.36 o 
   6   2   0      179.26      187.11     16.05 o 
   7   2   0       16.57       19.36      6.83 o 
   8   2   0       47.57       45.26      8.64 o 
   1   3   0     1807.59     1801.91     12.76 o 
   2   3   0     2133.35     2382.15     52.32 o 
   3   3   0      291.07      303.02      9.55 o 
   4   3   0       51.83       64.02      5.91 o 
   5   3   0       40.07       36.08      5.09 o 
   6   3   0       56.50       53.27      7.19 o 
   7   3   0      427.72      444.26     59.43 o 
   8   3   0      100.46      101.04     10.93 o 
   0   4   0      224.27      191.61      6.64 o 
   1   4   0       83.91       81.40      3.34 o 
   2   4   0      833.18      926.35     24.48 o 
   3   4   0       64.02       71.76     18.23 o 
   4   4   0      103.68       93.39      6.94 o 
   5   4   0       22.19       31.83      8.57 o 
   6   4   0      298.74      298.57     33.29 o 
   7   4   0        0.00        4.36      5.49 o 
   8   4   0        8.55       -1.01      7.88 o 
   1   5   0     2002.77     1930.89     21.64 o 
   2   5   0      339.56      375.23     18.71 o 
   3   5   0      443.55      456.78     10.82 o 
   4   5   0      895.90      774.19     77.08 o 
   5   5   0       34.72       42.81      5.69 o 
   6   5   0      227.38      231.90     29.49 o 
   7   5   0       34.42       39.80      9.46 o 
   8   5   0        0.95        2.42      8.80 o 
   0   6   0      445.56      499.62     13.29 o 
   1   6   0        4.10        0.42      3.07 o 
   2   6   0     1612.20     1794.98     17.95 o 
   3   6   0        5.91       13.14      4.97 o 
   4   6   0       71.92       55.03      5.57 o 
   5   6   0      212.42      203.57     15.70 o 
   6   6   0      296.74      336.27     27.30 o 
   7   6   0       12.21       23.07     11.67 o 
   8   6   0       25.98       16.73      7.14 o 
   1   7   0      401.10      363.37      8.88 o 
   2   7   0      766.94      832.84     14.34 o 
   3   7   0        7.16        0.68      4.85 o 
   4   7   0      280.73      297.62     11.44 o 
   5   7   0      127.38      128.87     16.52 o 
   6   7   0       66.75       84.02      8.15 o 
   7   7   0        0.09       12.38      7.61 o 
   8   7   0        1.11        0.33      5.48 o 
   0   8   0      206.91      170.99     11.63 o 
   1   8   0      940.16      963.64     15.67 o 
   2   8   0        7.05        1.28      5.56 o 
   3   8   0     1991.81     2175.40     43.14 o 
   4   8   0      310.70      357.48     13.58 o 
   5   8   0      125.29      132.23      9.82 o 
   6   8   0      229.99      255.82     26.57 o 
   7   8   0       85.74       83.01     17.60 o 
   8   8   0       11.59       12.00      8.88 o 
   1   9   0       33.38       36.37      4.41 o 
   2   9   0       49.92       60.77     11.03 o 
   3   9   0       13.61        5.41      9.77 o 
   4   9   0       31.36       34.99      6.25 o 
   5   9   0      306.20      334.59     21.00 o 
   6   9   0       29.51       20.23      7.95 o 
   7   9   0       35.18       32.23      6.92 o 
   0  10   0      668.81      694.28     23.84 o 
   1  10   0       64.77       60.99      6.62 o 
   2  10   0      118.86      120.35     15.86 o 
   3  10   0      540.21      556.81     21.76 o 
   4  10   0       71.97       86.42     11.99 o 
   5  10   0      329.12      368.03     15.87 o 
   6  10   0       12.58       16.61      6.22 o 
   7  10   0        4.22        0.01      5.55 o 
   1  11   0      628.20      698.77     38.98 o 
   2  11   0      274.13      295.52     12.59 o 
   3  11   0       39.85       46.23      6.89 o 
   4  11   0      757.74      808.80     36.72 o 
   5  11   0      135.92      151.27     13.19 o 
   6  11   0       79.26       82.81      9.27 o 
   7  11   0        2.43       -0.27      4.46 o 
   0  12   0       84.89       80.77     15.72 o 
   1  12   0        0.02        5.17      4.58 o 
   2  12   0       23.74       28.85      6.17 o 
   3  12   0       78.96       74.98      8.31 o 
   4  12   0       40.29       17.52     14.24 o 
   5  12   0        5.55       17.31     18.78 o 
   6  12   0        7.77        5.67      6.81 o 
   1  13   0        5.02       -5.36      5.39 o 
   2  13   0      138.13      147.17     10.57 o 
   3  13   0      110.87      124.64     21.34 o 
   4  13   0       75.11       88.33     11.92 o 
   5  13   0        2.47        3.76      6.00 o 
   6  13   0       58.86       46.31      6.70 o 
   0  14   0       52.07       45.10     12.01 o 
   1  14   0       70.05       55.14      7.66 o 
   2  14   0        7.49        3.18      9.49 o 
   3  14   0        2.04       -1.47      5.43 o 
   4  14   0        1.10       10.99      4.37 o 
   5  14   0        8.51        5.48      4.72 o 
   1  15   0      116.13      127.27      9.64 o 
   2  15   0       53.84       66.60     27.06 o 
   3  15   0       66.09       59.86     14.56 o 
   4  15   0       35.20       31.01      6.63 o 
   0  16   0      255.35      240.60     18.74 o 
   1  16   0        6.44       -0.03      6.03 o 
   2  16   0       61.70       61.68      8.05 o 
   3  16   0       36.49       23.89      8.13 o 
   4  16   0        2.52        4.92     10.71 o 
   1  17   0        2.21        1.30      5.17 o 
   2  17   0        0.08        2.60      3.86 o 
  -8   1   1        3.30        9.85      9.40 o 
  -7   1   1      130.69      120.33     14.29 o 
  -6   1   1      192.41      183.76     14.48 o 
  -5   1   1      106.48      114.87     10.56 o 
  -4   1   1     1353.39     1327.06     26.64 o 
  -3   1   1      718.91      700.59     17.97 o 
  -2   1   1      499.65      529.61     13.70 o 
  -1   1   1      335.16      343.74      8.60 o 
   0   1   1      211.14      187.59      5.63 o 
   1   1   1       31.00       33.15      3.41 o 
   2   1   1     2620.69     2619.95     25.05 o 
   3   1   1      311.85      331.20     11.96 o 
   4   1   1      810.46      864.49     21.48 o 
   5   1   1      349.79      309.75     15.08 o 
   6   1   1      435.19      403.02     21.06 o 
   7   1   1       65.02       57.26     11.83 o 
   8   1   1        4.51        1.05      9.40 o 
  -8   2   1       78.50       87.26     14.60 o 
  -7   2   1        2.23       -9.15      9.15 o 
  -6   2   1       52.83       47.01      9.47 o 
  -5   2   1       33.37       34.44      6.24 o 
  -4   2   1      730.99      653.36     19.90 o 
  -3   2   1      921.96     1111.24     20.95 o 
  -2   2   1     1027.34     1019.35     17.61 o 
  -1   2   1      809.02      831.06     13.94 o 
   0   2   1      334.53      321.41      8.26 o 
   1   2   1     1468.11     1464.32     17.65 o 
   2   2   1      145.95      139.82      8.29 o 
   3   2   1     3312.03     3581.55     36.13 o 
   4   2   1        1.83        2.80      0.86 o 
   5   2   1        4.37       12.49      4.94 o 
   6   2   1       63.59       77.28     10.39 o 
   7   2   1       32.46       31.97     11.43 o 
   8   2   1       33.11       45.18     11.73 o 
  -8   3   1      131.81      123.45     15.90 o 
  -7   3   1      111.30      123.03     15.36 o 
  -6   3   1       64.50       61.51     10.92 o 
  -5   3   1      325.39      309.80     16.29 o 
  -4   3   1       29.33       34.36      8.39 o 
  -3   3   1      537.48      476.45     16.02 o 
  -2   3   1      182.54      188.10      8.98 o 
  -1   3   1      179.62      160.41      7.62 o 
   0   3   1      100.02       99.84      6.08 o 
   1   3   1        0.16        0.48      3.90 o 
   2   3   1      401.49      396.71     12.48 o 
   3   3   1       47.76       65.85      6.25 o 
   4   3   1     1012.87      951.49     23.14 o 
   5   3   1       88.75      126.53     10.69 o 
   6   3   1        0.35        3.00      6.56 o 
   7   3   1      758.20      717.68     30.70 o 
   8   3   1       15.43       33.99     10.84 o 
  -8   4   1      139.70      131.80     17.10 o 
  -7   4   1      309.01      325.35     20.68 o 
  -6   4   1      263.35      289.11     18.94 o 
  -5   4   1      469.04      526.39     21.10 o 
  -4   4   1      240.71      257.69     13.39 o 
  -3   4   1      118.53      128.93     10.43 o 
  -2   4   1     2353.28     2323.71     28.89 o 
  -1   4   1      102.72      112.98      7.51 o 
   0   4   1      267.66      235.25      9.37 o 
   1   4   1     2018.10     2127.80     24.86 o 
   2   4   1      474.73      552.07     15.01 o 
   3   4   1     1474.50     1535.37     24.87 o 
   4   4   1       40.11       57.73      7.03 o 
   5   4   1     1039.65     1155.63     29.16 o 
   6   4   1      484.87      451.40     22.42 o 
   7   4   1        0.69       23.74     11.10 o 
   8   4   1       23.06       45.55     10.63 o 
  -8   5   1        3.40        1.16     10.11 o 
  -7   5   1        3.04       11.80     10.31 o 
  -6   5   1        8.07       20.52      8.39 o 
  -5   5   1       44.22       43.96      9.20 o 
  -4   5   1      428.16      455.92     18.13 o 
  -3   5   1       75.31       94.37      8.10 o 
  -2   5   1      112.38      132.72      8.43 o 
  -1   5   1        3.37        3.28      0.97 o 
   0   5   1      370.36      335.00     11.55 o 
   1   5   1      917.17      960.96     17.94 o 
   2   5   1        2.52        6.62      3.26 o 
   3   5   1      400.49      422.61     14.85 o 
   4   5   1      250.73      295.00     13.99 o 
   5   5   1       36.76       34.00      7.87 o 
   6   5   1       52.24       51.99     11.41 o 
   7   5   1      111.06      116.94     16.56 o 
   8   5   1       11.00       -5.32     10.11 o 
  -8   6   1        6.29        6.12     10.69 o 
  -7   6   1       15.58       20.36      9.15 o 
  -6   6   1        2.80       16.37      8.42 o 
  -5   6   1      171.64      155.06     13.81 o 
  -4   6   1      177.56      164.09     11.74 o 
  -3   6   1      164.79      144.14     10.53 o 
  -2   6   1      122.46      122.14      8.79 o 
  -1   6   1     2268.53     2367.77     29.99 o 
   0   6   1     5600.69     6229.55     47.83 o 
   1   6   1       71.46       78.01      8.34 o 
   2   6   1        2.37        4.65      4.13 o 
   3   6   1       51.02       41.57      6.40 o 
   4   6   1       15.12       19.13      6.07 o 
   5   6   1      285.79      320.65     17.13 o 
   6   6   1       60.29       64.72     10.78 o 
   7   6   1       65.31       49.93     13.21 o 
   8   6   1       30.55       38.37      9.69 o 
  -8   7   1       56.49       54.43     13.49 o 
  -7   7   1       45.43       60.26     10.86 o 
  -6   7   1      134.39      129.39     13.51 o 
  -5   7   1      267.36      261.65     19.20 o 
  -4   7   1        7.66        7.27      2.02 o 
  -3   7   1      266.98      287.55     14.94 o 
  -2   7   1        2.20        2.19      0.68 o 
  -1   7   1     2074.84     2046.06     31.21 o 
   0   7   1      186.90      155.52     10.05 o 
   1   7   1      645.60      596.67     17.40 o 
   2   7   1      703.08      672.23     15.97 o 
   3   7   1      299.53      250.15     12.83 o 
   4   7   1      632.36      595.09     19.60 o 
   5   7   1       32.37       35.72      8.54 o 
   6   7   1        2.70      -10.23     10.23 o 
   7   7   1      127.85      123.43     15.56 o 
   8   7   1        2.91        9.37      7.19 o 
  -8   8   1        1.30       -4.28     12.21 o 
  -7   8   1        0.05       14.34      7.80 o 
  -6   8   1       33.21       25.28      9.37 o 
  -5   8   1        1.02       -0.81      8.30 o 
  -4   8   1        8.56       25.43      7.68 o 
  -3   8   1        6.82        7.00      1.95 o 
  -2   8   1        0.10       -5.47      6.40 o 
  -1   8   1      124.56      109.58      9.88 o 
   0   8   1       50.48       45.51      7.59 o 
   1   8   1        7.02        0.00      4.55 o 
   2   8   1       87.07       67.36      7.92 o 
   3   8   1        7.83       10.55      5.96 o 
   4   8   1      201.89      176.13     13.71 o 
   5   8   1       75.71       70.61     10.95 o 
   6   8   1        4.68       -0.94      8.26 o 
   7   8   1        2.18        2.04      9.21 o 
   8   8   1        0.89       -6.83      6.83 o 
  -7   9   1       10.75       14.07     10.00 o 
  -6   9   1       10.99       12.76      9.07 o 
  -5   9   1      215.38      238.18     16.91 o 
  -4   9   1        0.33        7.07      7.55 o 
  -3   9   1      535.59      617.69     24.10 o 
  -2   9   1        4.07       11.27      6.63 o 
  -1   9   1     1023.15      945.96     26.34 o 
   0   9   1      329.88      263.81     14.92 o 
   1   9   1       96.08      116.45      9.63 o 
   2   9   1      584.39      551.21     17.18 o 
   3   9   1      136.38      106.97     10.89 o 
   4   9   1       60.51       48.72      9.59 o 
   5   9   1      152.47      138.90     14.83 o 
   6   9   1        1.88       -9.04      9.04 o 
   7   9   1       58.58       47.99     10.54 o 
  -7  10   1        3.87        1.31     10.83 o 
  -6  10   1       95.70       96.00     14.17 o 
  -5  10   1        1.50        7.29      8.42 o 
  -4  10   1        0.46       18.38      9.08 o 
  -3  10   1        0.04       -6.93      7.65 o 
  -2  10   1       17.37       29.36      7.43 o 
  -1  10   1      172.41      156.00     12.93 o 
   0  10   1      753.10      685.51     24.35 o 
   1  10   1        2.33        1.78      5.68 o 
   2  10   1       41.57       37.29      7.83 o 
   3  10   1        1.27       -4.24      6.80 o 
   4  10   1      131.32      105.91     13.91 o 
   5  10   1       79.63       84.50     11.61 o 
   6  10   1       26.57       10.11      9.45 o 
   7  10   1        1.96        9.89      7.25 o 
  -7  11   1        1.12       -7.23     12.78 o 
  -6  11   1       63.96       54.94     11.88 o 
  -5  11   1       78.77       87.99     13.11 o 
  -4  11   1       64.04       65.05     12.05 o 
  -3  11   1      147.46      137.56     14.97 o 
  -2  11   1      210.07      212.97     17.38 o 
  -1  11   1      169.39      190.13     14.87 o 
   0  11   1       65.88       48.86     11.78 o 
   1  11   1     1224.58     1108.94     33.31 o 
   2  11   1       64.34       67.28     10.12 o 
   3  11   1       19.45       26.43      7.24 o 
   4  11   1      227.37      242.34     18.71 o 
   5  11   1        0.68        9.84      8.92 o 
   6  11   1       26.03       23.31     10.06 o 
   7  11   1       31.17       24.59      9.32 o 
  -6  12   1       15.49        8.42     11.77 o 
  -5  12   1       92.65      101.93     14.15 o 
  -4  12   1        0.30        5.52      9.61 o 
  -3  12   1       20.46       26.22      9.85 o 
  -2  12   1     1206.89     1378.57     39.40 o 
  -1  12   1      102.93      124.03     13.05 o 
   0  12   1      387.93      336.87     19.59 o 
   1  12   1      366.61      354.52     20.45 o 
   2  12   1      507.09      483.85     24.82 o 
   3  12   1       49.01       37.12     11.06 o 
   4  12   1       33.41       30.62      8.86 o 
   5  12   1      120.67      134.19     15.58 o 
   6  12   1       25.67       16.94      8.17 o 
  -6  13   1        0.49       -6.81     11.14 o 
  -5  13   1       11.25       11.86      9.14 o 
  -4  13   1        0.01        7.73      7.61 o 
  -3  13   1       72.43       68.56     11.48 o 
  -2  13   1       27.91       46.80     10.59 o 
  -1  13   1        0.62       -1.74      6.85 o 
   0  13   1        6.35        2.57      9.67 o 
   1  13   1      169.76      168.62     14.90 o 
   2  13   1       49.44       40.26     11.10 o 
   3  13   1       16.82       22.59      9.24 o 
   4  13   1        1.75       17.59      6.73 o 
   5  13   1        2.87       14.90      8.38 o 
   6  13   1        7.37       -1.56      7.52 o 
  -5  14   1        6.26        7.20     10.91 o 
  -4  14   1      168.02      217.26     17.83 o 
  -3  14   1        3.77        4.26      1.25 o 
  -2  14   1       40.85       44.30      8.71 o 
  -1  14   1        0.10       -3.67      9.02 o 
   0  14   1      110.36      108.90     12.41 o 
   1  14   1       67.76       74.39     12.63 o 
   2  14   1        6.17        4.67      7.57 o 
   3  14   1      244.70      285.42     18.32 o 
   4  14   1       11.28       19.68      9.02 o 
   5  14   1        2.46       -0.87      7.59 o 
  -4  15   1       21.16       28.82     10.28 o 
  -3  15   1       27.14       37.00      9.22 o 
  -2  15   1        0.01        8.58      8.58 o 
  -1  15   1       73.66       45.96     12.41 o 
   0  15   1       51.63       41.20     12.00 o 
   1  15   1       25.25       32.00      8.87 o 
   2  15   1       18.26       40.72      8.41 o 
   3  15   1        4.33        3.72      8.68 o 
   4  15   1       37.88       25.72      9.12 o 
  -3  16   1        8.97       11.70      8.16 o 
  -2  16   1       13.72       10.91      8.95 o 
  -1  16   1       16.28       12.36      8.83 o 
   0  16   1       63.13       49.88     13.40 o 
   1  16   1        9.01       -0.95      8.81 o 
   2  16   1        0.84       -9.42      9.42 o 
   3  16   1        8.13        1.69      8.18 o 
  -2  17   1        0.32        6.15      8.42 o 
  -1  17   1      157.99      175.83     16.79 o 
   0  17   1       39.38       36.19     11.24 o 
   1  17   1       28.19       18.72      9.60 o 
   2  17   1       47.47       34.42      7.64 o 
  -8   0   2        3.27        1.09      7.97 o 
  -7   0   2       58.54       53.04     10.78 o 
  -6   0   2       32.92       54.19      9.67 o 
  -5   0   2      116.86      126.05      9.89 o 
  -4   0   2     1069.30     1007.11     24.87 o 
  -3   0   2       21.02       36.69      8.92 o 
  -2   0   2     1305.12     1248.95     20.05 o 
  -1   0   2    38069.70    36969.11    455.67 o 
   0   0   2     8284.48     9379.00     31.90 o 
   1   0   2      260.06      280.96     13.60 o 
   2   0   2      368.93      385.61     11.06 o 
   3   0   2     2147.28     2167.72     28.65 o 
   4   0   2      747.73      854.60     22.79 o 
   5   0   2        0.03        5.67      6.45 o 
   6   0   2      391.77      420.80     20.30 o 
   7   0   2       25.06       11.30     10.38 o 
   8   0   2       38.98       70.72     13.15 o 
  -8   1   2       25.20       13.01      9.92 o 
  -7   1   2        1.14        6.54      8.35 o 
  -6   1   2        9.64        2.28      7.27 o 
  -5   1   2      303.34      295.29     15.83 o 
  -4   1   2       22.43       24.85      5.60 o 
  -3   1   2       29.48       38.24      5.96 o 
  -2   1   2      451.76      444.14     14.19 o 
  -1   1   2    13762.54    12768.23    271.03 o 
   0   1   2     3863.08     3038.64     25.32 o 
   1   1   2      766.40      886.48     13.96 o 
   2   1   2     1998.57     1828.47     23.04 o 
   3   1   2       16.71       18.30      5.67 o 
   4   1   2       31.68       30.82      5.84 o 
   5   1   2        0.41        0.26      7.18 o 
   6   1   2       10.55        8.55      8.90 o 
   7   1   2       18.75       20.97      7.96 o 
   8   1   2        0.00       -4.51      9.69 o 
  -8   2   2        4.36       -5.55     10.88 o 
  -7   2   2      121.70      117.93     14.84 o 
  -6   2   2        3.88       14.59      7.58 o 
  -5   2   2        0.67        1.30      5.18 o 
  -4   2   2       36.34       40.46      6.95 o 
  -3   2   2      262.02      230.51     12.01 o 
  -2   2   2      286.75      290.69     11.85 o 
  -1   2   2      626.70      670.88     16.16 o 
   0   2   2      183.00      139.89      7.48 o 
   1   2   2     4379.25     3922.18     33.16 o 
   2   2   2      146.15      132.70      8.01 o 
   3   2   2      128.02      127.35     10.37 o 
   4   2   2       40.77       45.17      6.26 o 
   5   2   2        4.60       -4.40      6.37 o 
   6   2   2      199.07      184.54     16.19 o 
   7   2   2        1.02        0.95      9.07 o 
   8   2   2       40.84       64.30     13.68 o 
  -8   3   2      128.41      126.94     16.75 o 
  -7   3   2       41.93       55.22     11.70 o 
  -6   3   2      128.06      154.99     13.66 o 
  -5   3   2       17.86       32.64      7.59 o 
  -4   3   2       37.39       33.40      6.41 o 
  -3   3   2     1345.83     1317.28     27.47 o 
  -2   3   2      281.36      277.08     11.80 o 
  -1   3   2       81.97       67.40      7.07 o 
   0   3   2      633.78      560.58     14.80 o 
   1   3   2        8.27        7.87      4.22 o 
   2   3   2      534.25      450.55     14.71 o 
   3   3   2       40.49       44.84      8.47 o 
   4   3   2       81.03       64.47      7.78 o 
   5   3   2      450.83      462.67     19.62 o 
   6   3   2      294.94      270.17     19.27 o 
   7   3   2      298.22      299.16     21.82 o 
   8   3   2        9.68        7.81     11.38 o 
  -8   4   2       14.56       10.31     10.75 o 
  -7   4   2       66.35       61.50     12.98 o 
  -6   4   2        2.28       15.69      7.62 o 
  -5   4   2       14.64       12.40      7.36 o 
  -4   4   2       78.77       64.06      9.26 o 
  -3   4   2      581.35      569.55     19.05 o 
  -2   4   2       58.04       66.45      7.08 o 
  -1   4   2      184.60      193.27     10.26 o 
   0   4   2       27.24       36.34      5.82 o 
   1   4   2        0.02       -2.92      5.47 o 
   2   4   2       15.99       10.69      5.46 o 
   3   4   2      736.33      720.11     20.78 o 
   4   4   2      102.10       90.35      9.28 o 
   5   4   2      245.02      246.04     15.47 o 
   6   4   2      118.53      115.48     11.97 o 
   7   4   2       43.85       53.04     12.11 o 
   8   4   2       13.72       15.40     11.84 o 
  -8   5   2        0.54        1.13      7.78 o 
  -7   5   2      195.18      158.27     18.03 o 
  -6   5   2        7.26       19.76      8.36 o 
  -5   5   2      177.99      154.48     13.37 o 
  -4   5   2        1.24        9.38      4.98 o 
  -3   5   2      269.73      228.26     13.14 o 
  -2   5   2      482.74      461.19     17.00 o 
  -1   5   2       19.40       19.78      5.82 o 
   0   5   2     1098.46     1059.65     23.04 o 
   1   5   2     2521.68     2687.24     34.04 o 
   2   5   2      688.80      657.12     18.65 o 
   3   5   2      464.24      409.39     16.20 o 
   4   5   2      312.74      320.06     16.48 o 
   5   5   2        9.39       13.46      7.79 o 
   6   5   2      206.12      165.15     18.09 o 
   7   5   2       41.58       61.65     12.19 o 
   8   5   2       10.81        6.42     10.40 o 
  -8   6   2        2.69      -10.80     10.80 o 
  -7   6   2       27.57       15.85      9.80 o 
  -6   6   2      115.85      100.17     12.93 o 
  -5   6   2       90.41      103.61     12.35 o 
  -4   6   2       27.16       25.27      7.84 o 
  -3   6   2      730.89      717.67     23.54 o 
  -2   6   2       90.51       82.17      9.04 o 
  -1   6   2       86.80       95.99      8.75 o 
   0   6   2       40.05       48.21      6.40 o 
   1   6   2      308.80      312.86     13.26 o 
   2   6   2      192.56      231.58     12.37 o 
   3   6   2       19.58       22.31      6.96 o 
   4   6   2       66.14       79.31      8.84 o 
   5   6   2      482.08      526.46     23.37 o 
   6   6   2        9.27        9.33      9.56 o 
   7   6   2       13.97       15.90      8.76 o 
   8   6   2       10.84        4.04      9.13 o 
  -8   7   2        4.36      -11.91     11.91 o 
  -7   7   2       16.27       13.12     10.37 o 
  -6   7   2       75.62       66.38     12.48 o 
  -5   7   2      199.04      182.86     16.10 o 
  -4   7   2      143.74      129.50     12.84 o 
  -3   7   2      109.77      101.04     10.27 o 
  -2   7   2        0.03        7.36      6.62 o 
  -1   7   2      439.44      467.35     17.48 o 
   0   7   2      613.39      588.64     19.58 o 
   1   7   2      549.17      566.58     19.22 o 
   2   7   2      540.36      485.79     18.17 o 
   3   7   2        6.42       10.28      5.25 o 
   4   7   2       15.39       14.74      7.30 o 
   5   7   2      548.64      587.34     25.35 o 
   6   7   2       29.52       28.37      8.41 o 
   7   7   2        0.02       -4.22      9.10 o 
   8   7   2       39.05       34.53      9.46 o 
  -7   8   2      116.16      119.75     17.05 o 
  -6   8   2        1.71        0.00      8.94 o 
  -5   8   2       16.96       22.25      7.69 o 
  -4   8   2      817.92      793.72     28.48 o 
  -3   8   2      177.94      201.73     14.28 o 
  -2   8   2      833.29      821.57     25.97 o 
  -1   8   2       20.28       22.13      7.03 o 
   0   8   2       75.34       89.13      9.14 o 
   1   8   2      528.80      481.39     19.07 o 
   2   8   2      732.82      779.46     23.66 o 
   3   8   2     1327.81     1390.78     33.46 o 
   4   8   2      376.69      376.34     19.32 o 
   5   8   2       13.28       29.77      8.24 o 
   6   8   2       72.53       76.24     12.53 o 
   7   8   2        0.53       -3.11      9.64 o 
  -7   9   2        0.42        6.02      9.25 o 
  -6   9   2       72.94       78.73     11.15 o 
  -5   9   2        5.64       -5.47      9.11 o 
  -4   9   2       11.20       18.79      8.92 o 
  -3   9   2        6.78       12.66      7.72 o 
  -2   9   2       81.08       85.15     10.98 o 
  -1   9   2        1.18        9.56      5.33 o 
   0   9   2        0.88        1.19      4.98 o 
   1   9   2       70.29       82.15      9.48 o 
   2   9   2       93.68       91.10     11.23 o 
   3   9   2        1.56       -0.68      6.58 o 
   4   9   2      235.36      245.24     16.17 o 
   5   9   2      207.59      208.53     18.01 o 
   6   9   2       92.65      104.72     14.56 o 
   7   9   2        0.52       -1.96      7.38 o 
  -7  10   2        2.53       -5.22      9.60 o 
  -6  10   2      244.61      204.36     19.78 o 
  -5  10   2       12.15       23.77      9.69 o 
  -4  10   2      174.06      172.24     15.10 o 
  -3  10   2       19.01       36.24      8.02 o 
  -2  10   2      357.85      375.02     19.86 o 
  -1  10   2      280.62      274.30     17.12 o 
   0  10   2      133.70      124.92     11.21 o 
   1  10   2      348.15      323.50     17.94 o 
   2  10   2      329.33      339.91     17.27 o 
   3  10   2      473.72      484.31     23.12 o 
   4  10   2       20.30       16.84      9.73 o 
   5  10   2      146.25      166.30     17.76 o 
   6  10   2       65.51       72.45     11.66 o 
   7  10   2        0.75        7.92      6.30 o 
  -6  11   2        0.18        2.26      9.02 o 
  -5  11   2      371.59      343.31     22.38 o 
  -4  11   2      257.23      258.12     18.82 o 
  -3  11   2      158.27      181.79     15.08 o 
  -2  11   2       79.07       78.26     11.08 o 
  -1  11   2      260.37      260.67     17.57 o 
   0  11   2      445.60      501.00     22.39 o 
   1  11   2       21.35       26.69      8.30 o 
   2  11   2      135.70      138.87     14.29 o 
   3  11   2      344.42      336.58     21.05 o 
   4  11   2      509.28      581.68     26.84 o 
   5  11   2       98.02      110.91     14.30 o 
   6  11   2        0.38       -1.91      7.35 o 
  -6  12   2        0.91        8.63      9.10 o 
  -5  12   2        1.61       13.73      9.66 o 
  -4  12   2        0.24       -5.78      9.78 o 
  -3  12   2       21.95       -1.83     11.72 o 
  -2  12   2       29.98       37.55     10.28 o 
  -1  12   2       39.98       44.07      8.98 o 
   0  12   2       28.68       14.99      9.11 o 
   1  12   2        2.04       10.15      7.99 o 
   2  12   2      196.24      205.24     16.45 o 
   3  12   2       75.66       67.62     12.33 o 
   4  12   2       29.50       29.86      9.46 o 
   5  12   2       16.99       22.84      9.34 o 
   6  12   2       27.67       33.76      8.11 o 
  -5  13   2       11.34       19.06     10.19 o 
  -4  13   2        7.62       23.19      8.57 o 
  -3  13   2      158.42      155.70     14.67 o 
  -2  13   2       60.64       48.07      9.73 o 
  -1  13   2        0.10        0.00      7.01 o 
   0  13   2        7.11       15.34      8.26 o 
   1  13   2        7.21       21.01      8.02 o 
   2  13   2      132.42      140.92     15.49 o 
   3  13   2       56.31       67.82     12.14 o 
   4  13   2       93.28      115.04     14.62 o 
   5  13   2       24.89       27.53      9.27 o 
  -5  14   2        1.75        8.47      8.03 o 
  -4  14   2        4.07       -2.12      8.91 o 
  -3  14   2        0.74       -0.96      8.33 o 
  -2  14   2        6.82       16.31      7.44 o 
  -1  14   2       34.83       20.83      9.18 o 
   0  14   2       55.70       47.42     10.44 o 
   1  14   2       12.69       21.08      9.64 o 
   2  14   2        0.03       -7.34      7.34 o 
   3  14   2        4.00        0.95      9.07 o 
   4  14   2        0.51       -8.21      8.21 o 
   5  14   2        8.26        4.82      7.12 o 
  -4  15   2        0.34      -11.36     11.58 o 
  -3  15   2       63.94       60.89     11.50 o 
  -2  15   2       59.95       54.42     13.27 o 
  -1  15   2       83.59       78.78     12.00 o 
   0  15   2       25.04       16.44      9.96 o 
   1  15   2        0.21        0.86      5.56 o 
   2  15   2      153.83      143.34     15.45 o 
   3  15   2        3.42       -1.84      7.36 o 
   4  15   2        9.26        0.00      6.74 o 
  -3  16   2        1.96       11.81      8.24 o 
  -2  16   2       19.55       33.21      9.35 o 
  -1  16   2      105.17      106.34     14.38 o 
   0  16   2       75.48       74.62     13.49 o 
   1  16   2       92.26       99.45     13.09 o 
   2  16   2        1.89       14.39      7.50 o 
   3  16   2       30.68       31.45      7.66 o 
  -1  17   2        0.00        9.63      6.54 o 
   0  17   2        8.67       -3.67      8.19 o 
   1  17   2        0.23        7.88      6.59 o 
  -8   1   3       21.39       18.17     10.12 o 
  -7   1   3       24.76       23.25     10.85 o 
  -6   1   3        5.87       20.14      6.56 o 
  -5   1   3      486.80      468.82     20.50 o 
  -4   1   3        0.16        0.04      5.10 o 
  -3   1   3      512.30      450.59     16.81 o 
  -2   1   3       51.52       36.51      6.67 o 
  -1   1   3        0.14        0.85      3.97 o 
   0   1   3      563.69      538.88     13.01 o 
   1   1   3      785.08      762.89     15.88 o 
   2   1   3      500.22      428.46     14.89 o 
   3   1   3      796.48      839.99     22.66 o 
   4   1   3       38.84       32.53      7.24 o 
   5   1   3      442.91      497.68     22.11 o 
   6   1   3      193.45      190.90     16.27 o 
   7   1   3        8.62        9.93      7.23 o 
   8   1   3       33.00       31.55     11.61 o 
  -8   2   3        3.92       -8.57      8.57 o 
  -7   2   3        8.36       19.74      8.82 o 
  -6   2   3        5.02        7.39      6.85 o 
  -5   2   3        0.00        0.00      6.91 o 
  -4   2   3      328.41      318.74     15.56 o 
  -3   2   3       70.15       86.21      8.63 o 
  -2   2   3      474.65      466.22     16.63 o 
  -1   2   3       59.26       57.44      6.54 o 
   0   2   3      196.96      201.52     10.19 o 
   1   2   3      219.12      193.65      9.90 o 
   2   2   3     1543.65     1516.32     26.74 o 
   3   2   3       77.06       74.69      8.03 o 
   4   2   3      118.51      113.08     10.66 o 
   5   2   3      190.35      215.22     15.45 o 
   6   2   3       47.87       29.84     10.84 o 
   7   2   3       40.53       42.50     11.40 o 
   8   2   3       13.94        7.10     10.88 o 
  -8   3   3      122.03       88.24     16.25 o 
  -7   3   3       76.38       97.45     13.75 o 
  -6   3   3       21.27       22.93      6.41 o 
  -5   3   3       26.68       17.18      8.21 o 
  -4   3   3       92.41       83.10      9.81 o 
  -3   3   3      161.71      136.39     10.98 o 
  -2   3   3       73.09       65.69      8.07 o 
  -1   3   3        7.08        0.00      5.66 o 
   0   3   3      153.14      142.88     10.04 o 
   1   3   3       15.56       27.59      5.54 o 
   2   3   3        0.09        0.92      4.70 o 
   3   3   3      594.64      602.43     19.67 o 
   4   3   3      708.34      702.18     24.03 o 
   5   3   3      169.35      170.69     13.98 o 
   6   3   3      682.51      631.72     27.96 o 
   7   3   3       39.11       57.89     11.12 o 
   8   3   3        5.72       25.71     10.20 o 
  -8   4   3       20.42       37.73     11.38 o 
  -7   4   3        0.02       -1.00      9.34 o 
  -6   4   3      219.24      218.74     18.61 o 
  -5   4   3        1.40        3.77      6.54 o 
  -4   4   3      371.35      330.24     17.29 o 
  -3   4   3      285.91      267.92     14.27 o 
  -2   4   3      260.97      259.72     13.85 o 
  -1   4   3      416.83      384.89     16.18 o 
   0   4   3       38.89       43.77      6.52 o 
   1   4   3      890.47      866.85     22.74 o 
   2   4   3     1060.62     1022.11     24.96 o 
   3   4   3      466.97      457.12     18.41 o 
   4   4   3      525.15      543.14     21.77 o 
   5   4   3       41.93       38.21      8.45 o 
   6   4   3      464.56      450.88     24.05 o 
   7   4   3       32.17       29.58     10.89 o 
   8   4   3        0.53       -9.09     10.57 o 
  -8   5   3       22.12       32.98     12.42 o 
  -7   5   3       21.49        2.12     10.82 o 
  -6   5   3        1.10        3.67      6.90 o 
  -5   5   3       77.41       68.60     11.20 o 
  -4   5   3        4.44       -2.77      7.25 o 
  -3   5   3       18.05       20.59      7.38 o 
  -2   5   3       68.40       58.90      8.43 o 
  -1   5   3      230.52      231.96     12.82 o 
   0   5   3      430.92      396.89     16.95 o 
   1   5   3      115.68      118.58     10.44 o 
   2   5   3        5.10       11.87      5.04 o 
   3   5   3      220.51      227.40     13.93 o 
   4   5   3      111.62      128.40     11.66 o 
   5   5   3      141.50      120.55     13.34 o 
   6   5   3      129.20       99.11     14.91 o 
   7   5   3        6.64        6.47      9.08 o 
   8   5   3        1.77        5.43      6.91 o 
  -7   6   3       14.82        2.24      9.05 o 
  -6   6   3       93.05      114.06     12.64 o 
  -5   6   3       43.54       43.38      9.35 o 
  -4   6   3       72.08       67.08      9.85 o 
  -3   6   3        3.79       10.64      6.41 o 
  -2   6   3        2.53        6.84      6.20 o 
  -1   6   3     1748.08     1880.89     34.73 o 
   0   6   3       47.70       47.67      7.47 o 
   1   6   3      188.50      246.46     13.57 o 
   2   6   3       40.13       43.51      7.64 o 
   3   6   3       75.89       62.57      9.94 o 
   4   6   3      513.39      502.68     21.19 o 
   5   6   3       28.50       36.13      9.76 o 
   6   6   3      102.45      119.94     13.71 o 
   7   6   3        1.78       10.72      8.62 o 
  -7   7   3       26.35       23.74     12.20 o 
  -6   7   3        7.71       -5.93     11.07 o 
  -5   7   3       31.28       38.77      8.02 o 
  -4   7   3        7.51        9.97      6.61 o 
  -3   7   3       87.39      101.16     11.81 o 
  -2   7   3     1066.25     1096.00     29.88 o 
  -1   7   3      290.26      316.31     16.95 o 
   0   7   3      546.92      594.70     21.82 o 
   1   7   3      202.05      219.65     13.87 o 
   2   7   3      321.50      329.89     16.61 o 
   3   7   3      152.51      143.66     11.71 o 
   4   7   3      136.97      142.20     13.79 o 
   5   7   3       49.18       56.23      9.88 o 
   6   7   3       66.55       75.38     12.60 o 
   7   7   3       69.36       82.39     12.93 o 
  -7   8   3        0.44        2.36      8.33 o 
  -6   8   3       41.34       32.78     10.73 o 
  -5   8   3       27.66       45.28      8.70 o 
  -4   8   3        3.53        2.42      7.42 o 
  -3   8   3        0.30       -1.56      6.59 o 
  -2   8   3       37.05       46.01      9.25 o 
  -1   8   3        5.02       14.11      8.12 o 
   0   8   3       27.41       30.61      7.69 o 
   1   8   3       61.50       73.51      8.84 o 
   2   8   3        3.58        2.72      6.38 o 
   3   8   3      324.98      325.34     18.01 o 
   4   8   3        8.08        9.05      8.57 o 
   5   8   3       16.81       21.81     10.31 o 
   6   8   3        0.52       -9.47      9.47 o 
   7   8   3        0.31       -4.07      7.17 o 
  -7   9   3        8.37      -11.13     11.13 o 
  -6   9   3       95.23      113.69     13.85 o 
  -5   9   3        0.79        3.83      7.63 o 
  -4   9   3       79.42       83.31     11.63 o 
  -3   9   3       48.28       47.55      9.62 o 
  -2   9   3      258.88      273.70     17.97 o 
  -1   9   3       35.83       33.29      9.00 o 
   0   9   3      200.89      192.30     13.62 o 
   1   9   3       29.17       30.35      7.95 o 
   2   9   3      347.43      340.15     18.90 o 
   3   9   3       12.69       23.97      7.79 o 
   4   9   3      172.60      159.85     16.07 o 
   5   9   3       30.04       33.86     10.50 o 
   6   9   3       22.46       18.68      9.12 o 
   7   9   3       11.29       14.95      7.82 o 
  -6  10   3       30.30       22.54      9.71 o 
  -5  10   3        0.74       -2.01      9.70 o 
  -4  10   3        2.24       11.84      7.52 o 
  -3  10   3       21.87       14.56      9.87 o 
  -2  10   3        5.41       23.62      8.43 o 
  -1  10   3      404.99      428.24     21.66 o 
   0  10   3       21.02       23.74     10.83 o 
   1  10   3      101.82      104.42     12.53 o 
   2  10   3       50.44       39.44     10.63 o 
   3  10   3      182.20      205.25     15.89 o 
   4  10   3        0.09       -9.42      9.42 o 
   5  10   3       23.73       22.59     11.12 o 
   6  10   3       13.61        6.95     10.44 o 
  -6  11   3        0.42       -4.82     11.09 o 
  -5  11   3       25.34       26.25      9.70 o 
  -4  11   3       27.77        5.83     10.54 o 
  -3  11   3       32.44       37.20     11.32 o 
  -2  11   3      121.37      112.36     14.02 o 
  -1  11   3        0.21       -0.85      7.48 o 
   0  11   3      728.17      735.33     29.42 o 
   1  11   3       18.61       32.06      9.04 o 
   2  11   3       14.92        9.72      9.60 o 
   3  11   3       88.09      115.25     12.43 o 
   4  11   3       79.89       79.14     12.73 o 
   5  11   3       52.77       37.67     11.69 o 
   6  11   3       17.16        5.48      9.57 o 
  -5  12   3       12.86        0.00      8.96 o 
  -4  12   3       30.77       22.21     11.77 o 
  -3  12   3      521.07      536.17     26.60 o 
  -2  12   3        7.60       17.52      7.20 o 
  -1  12   3      229.49      238.90     16.84 o 
   0  12   3       60.01       49.47     12.42 o 
   1  12   3      687.68      672.11     29.80 o 
   2  12   3       36.58       21.77     11.06 o 
   3  12   3       13.53       26.65     11.22 o 
   4  12   3      102.51      111.41     14.15 o 
   5  12   3        3.01        5.75      7.09 o 
  -5  13   3       11.15       -3.49     10.57 o 
  -4  13   3       16.25       23.30      8.80 o 
  -3  13   3       15.41       16.95     11.15 o 
  -2  13   3       15.76      -11.00     11.00 o 
  -1  13   3        6.58        8.61      7.24 o 
   0  13   3       89.60       98.15     14.19 o 
   1  13   3        0.20        0.81      7.57 o 
   2  13   3       11.90       16.76      7.58 o 
   3  13   3        3.16        5.06      9.13 o 
   4  13   3        9.72        3.89      8.55 o 
   5  13   3       12.12       -5.20     10.24 o 
  -4  14   3       12.19        2.20     10.59 o 
  -3  14   3        1.50        6.20      8.40 o 
  -2  14   3       35.46       42.02     10.72 o 
  -1  14   3      132.56      139.95     15.64 o 
   0  14   3       13.74        3.97      9.27 o 
   1  14   3       21.27       29.67      9.67 o 
   2  14   3       47.79       57.53     12.36 o 
   3  14   3      101.45      111.48     12.85 o 
   4  14   3       32.88       33.05      9.60 o 
  -3  15   3        4.60       14.86     10.14 o 
  -2  15   3       15.37       22.29      8.17 o 
  -1  15   3        1.18       16.90      8.36 o 
   0  15   3       45.46       48.23     10.30 o 
   1  15   3        0.03        3.90      7.39 o 
   2  15   3       59.86       35.11     11.23 o 
   3  15   3       34.64       31.99      9.76 o 
  -2  16   3        1.74        3.09      7.30 o 
  -1  16   3       32.89       36.27     10.48 o 
   0  16   3        0.01        5.74      7.37 o 
   1  16   3        5.25       -2.79      9.15 o 
   2  16   3        3.84       -2.63      7.82 o 
  -8   0   4        5.30        0.00      9.74 o 
  -7   0   4        0.80        0.00      8.75 o 
  -6   0   4      164.09      148.83     14.84 o 
  -5   0   4      133.91      142.20     12.84 o 
  -4   0   4        7.40        3.18      6.26 o 
  -3   0   4      415.87      473.34     18.90 o 
  -2   0   4      222.51      215.62     13.88 o 
  -1   0   4     5752.87     5988.71     56.47 o 
   0   0   4      197.79      203.01     11.17 o 
   1   0   4     1102.59     1179.95     26.52 o 
   2   0   4      780.94      899.11     24.77 o 
   3   0   4       88.02      107.70     10.74 o 
   4   0   4       84.40       74.21      9.22 o 
   5   0   4      235.80      231.97     15.97 o 
   6   0   4       17.88       39.22      8.92 o 
   7   0   4       56.12       32.01     12.54 o 
   8   0   4       53.54      104.64     20.39 o 
  -8   1   4        0.24       -1.04      7.68 o 
  -7   1   4        1.97        6.98      6.05 o 
  -6   1   4       16.60       13.82      8.69 o 
  -5   1   4       51.93       45.34     10.37 o 
  -4   1   4        7.49       10.15      2.95 o 
  -3   1   4        0.00       -3.06      5.77 o 
  -2   1   4     4977.38     5383.60     56.97 o 
  -1   1   4      133.26      134.75     10.95 o 
   0   1   4      167.36      171.05     11.14 o 
   1   1   4      273.32      250.34     13.49 o 
   2   1   4      283.64      272.14     17.93 o 
   3   1   4      203.63      221.94     13.34 o 
   4   1   4        0.00        5.72      6.52 o 
   5   1   4        0.65       -7.86      7.98 o 
   6   1   4       47.79       53.25     11.54 o 
   7   1   4        0.42      -10.34     10.34 o 
   8   1   4       13.87       -7.34     13.08 o 
  -7   2   4       11.47        5.05      8.95 o 
  -6   2   4        8.29       11.51      6.87 o 
  -5   2   4        7.28        3.08      7.41 o 
  -4   2   4       30.87       33.83      8.18 o 
  -3   2   4      121.59      124.39     11.20 o 
  -2   2   4       11.31       16.92      6.70 o 
  -1   2   4        2.72       -5.51      6.01 o 
   0   2   4      189.96      198.03     12.31 o 
   1   2   4      114.37      112.92     10.34 o 
   2   2   4       64.55       69.50      8.78 o 
   3   2   4        4.96       15.60      6.53 o 
   4   2   4       85.44       88.32     10.82 o 
   5   2   4      242.81      221.00     16.51 o 
   6   2   4       51.42       56.26     10.27 o 
   7   2   4       62.39       59.83     11.96 o 
   8   2   4       36.03       54.79     13.12 o 
  -7   3   4       24.62       30.26     10.19 o 
  -6   3   4        3.19       -6.29      7.57 o 
  -5   3   4        2.67        1.61      6.42 o 
  -4   3   4      118.78      123.84     11.92 o 
  -3   3   4       13.32       20.66      6.77 o 
  -2   3   4       76.58       77.74      8.68 o 
  -1   3   4        2.14        7.07      5.14 o 
   0   3   4      497.37      488.85     19.24 o 
   1   3   4      204.83      188.74     11.89 o 
   2   3   4        7.68       12.84      6.11 o 
   3   3   4      149.00      122.55     12.43 o 
   4   3   4      245.64      251.28     15.55 o 
   5   3   4        0.50        1.67      6.72 o 
   6   3   4      193.92      138.18     15.17 o 
   7   3   4        8.15        2.26      9.83 o 
  -7   4   4       13.51       20.30      9.84 o 
  -6   4   4       16.53        9.35      8.70 o 
  -5   4   4       12.68        8.95      7.87 o 
  -4   4   4       95.72       82.85     11.56 o 
  -3   4   4       17.03       18.89      6.56 o 
  -2   4   4       27.09       16.07      8.10 o 
  -1   4   4        4.40        3.77      6.23 o 
   0   4   4      142.26      140.77     12.06 o 
   1   4   4       37.69       39.21      8.23 o 
   2   4   4      424.33      456.79     18.99 o 
   3   4   4       72.31       78.16      9.24 o 
   4   4   4        4.75        3.00      9.70 o 
   5   4   4      335.88      319.08     19.54 o 
   6   4   4       43.77       37.56     10.73 o 
   7   4   4       16.33       28.93     10.32 o 
  -7   5   4       13.16        6.55     10.75 o 
  -6   5   4        0.09       15.36      6.92 o 
  -5   5   4       38.89       31.18      9.66 o 
  -4   5   4      251.47      243.78     16.66 o 
  -3   5   4        8.95       12.67      7.16 o 
  -2   5   4       24.05       16.87      6.83 o 
  -1   5   4       51.72       65.97      8.27 o 
   0   5   4     1131.52     1235.41     31.98 o 
   1   5   4       57.80       48.40      8.43 o 
   2   5   4       22.58       19.99      6.91 o 
   3   5   4      271.74      254.49     17.04 o 
   4   5   4      126.38      129.64     13.87 o 
   5   5   4      231.79      261.37     18.42 o 
   6   5   4       60.01       53.81     10.92 o 
   7   5   4        4.80       -9.78      9.78 o 
  -7   6   4       26.90       12.53     13.29 o 
  -6   6   4       16.53        8.04      9.56 o 
  -5   6   4        9.63        6.99      7.87 o 
  -4   6   4       41.30       42.88      9.96 o 
  -3   6   4       71.03       71.70      9.47 o 
  -2   6   4        0.18       -7.24      7.24 o 
  -1   6   4       30.68       29.48      8.39 o 
   0   6   4       51.23       71.60      9.23 o 
   1   6   4      207.35      198.88     14.61 o 
   2   6   4      114.17      104.86     10.73 o 
   3   6   4       12.26       11.93      8.03 o 
   4   6   4      141.04      136.47     14.23 o 
   5   6   4        7.75        8.24      8.80 o 
   6   6   4        9.25        3.04      9.89 o 
   7   6   4        5.97        4.44      8.86 o 
  -7   7   4        6.13       10.65     10.22 o 
  -6   7   4       16.62       19.74     10.25 o 
  -5   7   4      102.81      103.01     13.48 o 
  -4   7   4        2.86       -0.79      8.62 o 
  -3   7   4       90.46       65.34     11.63 o 
  -2   7   4      222.48      204.45     15.77 o 
  -1   7   4      134.35      149.31     13.59 o 
   0   7   4        6.18        3.51      7.90 o 
   1   7   4      462.35      454.80     20.59 o 
   2   7   4       99.74      118.61     11.93 o 
   3   7   4       40.15       48.64      9.07 o 
   4   7   4      475.48      507.61     24.34 o 
   5   7   4       56.89       65.21     10.57 o 
   6   7   4        1.94       -9.74      9.74 o 
   7   7   4        2.32       -7.51      8.99 o 
  -6   8   4       56.79       85.65     13.56 o 
  -5   8   4       56.70       56.78     12.28 o 
  -4   8   4      178.86      205.35     15.76 o 
  -3   8   4      114.72      111.47     13.72 o 
  -2   8   4       63.94       71.28     11.21 o 
  -1   8   4       41.22       47.21      9.91 o 
   0   8   4      423.03      455.52     21.60 o 
   1   8   4        5.30       12.89      6.09 o 
   2   8   4      763.02      673.48     27.77 o 
   3   8   4      107.23      101.65     13.55 o 
   4   8   4      182.64      168.65     17.37 o 
   5   8   4        1.53       17.00      8.79 o 
   6   8   4       10.94       12.57     10.88 o 
  -6   9   4        3.13       -9.32      9.32 o 
  -5   9   4       15.21        6.02     11.04 o 
  -4   9   4        0.15       16.54      7.12 o 
  -3   9   4       39.44       42.39      9.71 o 
  -2   9   4       13.29        5.78      8.36 o 
  -1   9   4       15.33       16.11      7.93 o 
   0   9   4       14.50       23.85     10.65 o 
   1   9   4       37.89       55.47      8.67 o 
   2   9   4       11.98        1.67      7.98 o 
   3   9   4        7.97        1.76      7.65 o 
   4   9   4      245.45      232.72     19.21 o 
   5   9   4       47.18       62.50     11.60 o 
   6   9   4        0.12        0.99      7.96 o 
  -6  10   4       38.08       35.77     10.89 o 
  -5  10   4        5.37       11.66      8.94 o 
  -4  10   4       73.72       56.20     12.45 o 
  -3  10   4      147.39      138.68     14.01 o 
  -2  10   4        1.99       11.36      7.43 o 
  -1  10   4      244.55      258.48     18.50 o 
   0  10   4       80.50       90.78     11.95 o 
   1  10   4       10.17       25.75      8.94 o 
   2  10   4      442.30      431.62     22.57 o 
   3  10   4      142.39      125.47     16.06 o 
   4  10   4      168.35      158.24     17.25 o 
   5  10   4       54.41       35.93     11.77 o 
   6  10   4        5.19       20.16      7.94 o 
  -5  11   4      131.74      124.56     16.27 o 
  -4  11   4        2.82        0.98     10.34 o 
  -3  11   4       19.90       39.35      9.67 o 
  -2  11   4      244.36      240.57     19.41 o 
  -1  11   4       20.95       28.04     11.16 o 
   0  11   4       44.19       48.69      9.41 o 
   1  11   4      278.23      255.90     19.46 o 
   2  11   4        1.37       16.03      9.83 o 
   3  11   4      358.99      333.39     22.79 o 
   4  11   4        2.66        4.04      7.31 o 
   5  11   4       25.03       17.80      8.42 o 
  -5  12   4        6.34       12.82      8.94 o 
  -4  12   4        3.53        4.26      1.24 o 
  -3  12   4       28.64       36.09     10.98 o 
  -2  12   4        1.38        6.79      9.23 o 
  -1  12   4       33.86       40.09     10.45 o 
   0  12   4        1.00        6.66      8.15 o 
   1  12   4       82.93       87.81     12.32 o 
   2  12   4       51.43       30.57     11.37 o 
   3  12   4       25.01       23.22      9.19 o 
   4  12   4        4.30       17.88      8.43 o 
   5  12   4        3.03        0.93      6.76 o 
  -4  13   4       34.38       33.23     11.53 o 
  -3  13   4       40.03       43.77     10.24 o 
  -2  13   4        4.95       -6.01      8.49 o 
  -1  13   4        3.35        6.88      8.42 o 
   0  13   4        4.91       -4.97      8.06 o 
   1  13   4       17.35       24.85     10.33 o 
   2  13   4        0.40        6.96      7.39 o 
   3  13   4      108.86       97.84     14.46 o 
   4  13   4        2.71       -2.82      7.75 o 
  -3  14   4        7.01       -5.37      8.71 o 
  -2  14   4        6.39       13.38      9.09 o 
  -1  14   4       12.45       10.13      7.65 o 
   0  14   4        3.34        1.97      8.29 o 
   1  14   4        0.09       -8.15      8.15 o 
   2  14   4        9.43        6.79      9.02 o 
   3  14   4        5.87        5.46      1.60 o 
  -2  15   4       78.78       92.87     12.62 o 
  -1  15   4        3.05       -8.19      8.19 o 
   0  15   4       21.31        0.00     10.72 o 
   1  15   4       56.58       56.08     10.89 o 
   2  15   4        7.87        2.69      7.81 o 
  -7   1   5       10.61       19.88      9.29 o 
  -6   1   5       33.48       31.73      9.78 o 
  -5   1   5       39.82       41.95      8.97 o 
  -4   1   5      115.78      108.16     11.65 o 
  -3   1   5       16.80        0.64      7.54 o 
  -2   1   5       19.14       32.69      8.03 o 
  -1   1   5      124.58      150.34     12.68 o 
   0   1   5        0.01        4.59      5.21 o 
   1   1   5      565.13      591.83     22.77 o 
   2   1   5       88.86      119.13     11.91 o 
   3   1   5       74.19       68.80     10.72 o 
   4   1   5       76.51       72.79     10.44 o 
   5   1   5      151.70      182.27     14.49 o 
   6   1   5       18.06       35.85      8.65 o 
   7   1   5        3.06       -1.28     12.67 o 
  -7   2   5        1.89      -10.85     10.85 o 
  -6   2   5       19.89       36.69      9.10 o 
  -5   2   5       26.20       14.81      8.57 o 
  -4   2   5        6.13       18.68      6.40 o 
  -3   2   5       90.50       76.66     10.55 o 
  -2   2   5       19.07       29.38      6.71 o 
  -1   2   5        0.28        0.73      5.97 o 
   0   2   5      190.06      203.91     13.53 o 
   1   2   5       47.49       51.96      9.12 o 
   2   2   5      136.54      141.48     12.63 o 
   3   2   5      155.03      152.77     13.25 o 
   4   2   5      116.76      106.05     13.22 o 
   5   2   5      232.96      190.01     16.68 o 
   6   2   5        3.56        4.92      7.26 o 
   7   2   5       61.37       60.00     12.47 o 
  -7   3   5        0.48        7.63      8.96 o 
  -6   3   5       12.79        6.75     10.12 o 
  -5   3   5        0.05        3.36      7.13 o 
  -4   3   5       33.75       37.56      8.63 o 
  -3   3   5        5.74       18.79      6.23 o 
  -2   3   5       57.81       53.39      8.59 o 
  -1   3   5       23.56       32.70      7.93 o 
   0   3   5        8.74       18.87      6.76 o 
   1   3   5       25.89       24.74      8.08 o 
   2   3   5       22.80       24.70      7.95 o 
   3   3   5      450.28      440.83     21.38 o 
   4   3   5      136.59      141.15     12.29 o 
   5   3   5       23.78       20.03      9.07 o 
   6   3   5       52.45       46.82     11.60 o 
   7   3   5        2.30        7.94      9.80 o 
  -7   4   5       32.13       39.53     11.97 o 
  -6   4   5       19.75       28.86      8.38 o 
  -5   4   5       92.95       95.35     12.55 o 
  -4   4   5        0.33        0.84      6.18 o 
  -3   4   5       80.18       76.73      9.19 o 
  -2   4   5       57.14       55.65     10.65 o 
  -1   4   5       87.31       91.64     11.03 o 
   0   4   5      179.03      177.08     14.13 o 
   1   4   5       61.12       78.23     10.71 o 
   2   4   5      635.74      670.08     25.50 o 
   3   4   5        2.24       14.68      7.86 o 
   4   4   5      130.98      126.32     13.09 o 
   5   4   5      737.77      680.09     29.28 o 
   6   4   5        1.62        5.26      8.86 o 
   7   4   5        1.51        7.86      8.58 o 
  -6   5   5        2.80       -5.13      9.83 o 
  -5   5   5        5.45        2.70      8.71 o 
  -4   5   5       17.27       21.36      7.58 o 
  -3   5   5       11.12       16.94      7.21 o 
  -2   5   5       31.07       27.55      8.38 o 
  -1   5   5       57.11       67.83      8.49 o 
   0   5   5       63.75       62.67     10.73 o 
   1   5   5       57.40       75.13     10.89 o 
   2   5   5       29.53       25.86      9.40 o 
   3   5   5       32.80       35.75      8.82 o 
   4   5   5       45.84       50.12      9.52 o 
   5   5   5        2.67        3.78      8.73 o 
   6   5   5        1.33       16.16      7.70 o 
   7   5   5        0.02       -2.56     10.33 o 
  -6   6   5        0.72       -1.06     10.15 o 
  -5   6   5        5.71        2.82      8.47 o 
  -4   6   5        5.31        8.55      7.18 o 
  -3   6   5       97.74      114.56     11.88 o 
  -2   6   5       98.59      102.82     11.81 o 
  -1   6   5      127.44      128.80     12.24 o 
   0   6   5      125.40      118.70     17.95 o 
   1   6   5       70.78       76.75     10.45 o 
   2   6   5       71.69       85.84     10.44 o 
   3   6   5      101.21       88.96     12.95 o 
   4   6   5        1.48       -5.27      8.13 o 
   5   6   5       39.65       24.36     10.44 o 
   6   6   5       31.38       31.98     11.03 o 
  -6   7   5       23.63       31.32     11.54 o 
  -5   7   5        0.85       -3.90      8.12 o 
  -4   7   5       25.66       22.35      9.86 o 
  -3   7   5      101.58      102.86     12.17 o 
  -2   7   5      305.39      307.88     18.68 o 
  -1   7   5       58.33       61.66     11.45 o 
   0   7   5        0.40        3.99      6.10 o 
   1   7   5       77.15       78.12     11.21 o 
   2   7   5       22.18       35.20      9.62 o 
   3   7   5      314.09      306.00     20.80 o 
   4   7   5       64.36       49.04     10.80 o 
   5   7   5        0.90        4.02      8.80 o 
   6   7   5       81.42       92.02     13.30 o 
  -6   8   5        4.45       12.97      8.97 o 
  -5   8   5        2.19       12.43      8.07 o 
  -4   8   5        0.07        3.72      8.18 o 
  -3   8   5        0.03       -8.33      8.33 o 
  -2   8   5        0.95       -4.22      9.00 o 
  -1   8   5       12.30       27.21      8.20 o 
   0   8   5        5.57       13.14      8.18 o 
   1   8   5        3.76       14.96      6.79 o 
   2   8   5       82.69       91.87     11.71 o 
   3   8   5       31.15       37.93     10.86 o 
   4   8   5        4.44       -2.85      9.03 o 
   5   8   5        1.32       -1.07      9.11 o 
   6   8   5        0.11       -4.33      8.16 o 
  -5   9   5        1.06       -1.07      9.18 o 
  -4   9   5       15.07       15.74      9.57 o 
  -3   9   5        0.74        3.66      8.29 o 
  -2   9   5      101.26       96.32     12.11 o 
  -1   9   5       82.65       77.84     11.57 o 
   0   9   5       47.73       43.17     11.24 o 
   1   9   5      110.40      118.95     13.88 o 
   2   9   5       38.69       51.42     10.03 o 
   3   9   5       31.83       21.80     11.12 o 
   4   9   5       14.66       -0.98     10.43 o 
   5   9   5        1.01        1.03      8.16 o 
  -5  10   5        0.03      -11.92     11.92 o 
  -4  10   5        5.51        9.35      9.66 o 
  -3  10   5        8.36       18.41      9.20 o 
  -2  10   5       38.25       48.23     10.12 o 
  -1  10   5        1.65        1.77      7.20 o 
   0  10   5       33.13       42.67     12.32 o 
   1  10   5       69.90       75.43     12.46 o 
   2  10   5       45.30       45.46     11.58 o 
   3  10   5       45.04       45.41     12.47 o 
   4  10   5        6.72        6.10      7.88 o 
   5  10   5       10.20        3.09     10.49 o 
  -4  11   5       74.19       73.01     13.44 o 
  -3  11   5       33.55       31.47     11.23 o 
  -2  11   5        5.99       18.46      8.70 o 
  -1  11   5       51.33       50.56     12.54 o 
   0  11   5       97.92       80.99     13.98 o 
   1  11   5       48.26       65.50     11.45 o 
   2  11   5        0.48       -3.91      8.81 o 
   3  11   5       96.10      119.08     13.93 o 
   4  11   5       18.49       25.33      8.28 o 
   5  11   5        0.11       -5.77      7.84 o 
  -4  12   5       36.04       17.09     12.06 o 
  -3  12   5       51.10       64.76     11.68 o 
  -2  12   5       23.66       13.24      9.98 o 
  -1  12   5      222.36      226.03     18.19 o 
   0  12   5      172.98      203.94     17.87 o 
   1  12   5        1.49       -0.96      9.68 o 
   2  12   5       43.90       54.22     11.76 o 
   3  12   5        4.96        0.00      8.88 o 
   4  12   5        9.07        6.75      7.90 o 
  -3  13   5       10.12       10.97      9.54 o 
  -2  13   5        1.16       -7.31      9.24 o 
  -1  13   5        1.17        0.00      7.96 o 
   0  13   5       28.45       21.20     10.91 o 
   1  13   5        0.04       -5.01      8.23 o 
   2  13   5        7.01        5.97      7.70 o 
   3  13   5        3.83        0.97      8.50 o 
  -2  14   5       24.46       35.03     11.48 o 
  -1  14   5        0.49       11.32      7.48 o 
   0  14   5        7.47        7.00      8.61 o 
   1  14   5        4.21       11.71      7.60 o 
   2  14   5       85.68       66.73     10.53 o 
  -6   0   6        0.01        7.07      8.62 o 
  -5   0   6        1.28        8.68      6.62 o 
  -4   0   6       25.90       32.41      8.70 o 
  -3   0   6      439.57      427.55     21.26 o 
  -2   0   6     1231.67     1104.85     32.03 o 
  -1   0   6        7.17       -8.42      8.53 o 
   0   0   6      295.77      291.26     17.23 o 
   1   0   6       14.25       15.00      7.76 o 
   2   0   6       72.56      104.99     11.41 o 
   3   0   6       56.62       65.87      9.77 o 
   4   0   6       20.21       25.90      7.28 o 
   5   0   6       96.44       85.71     13.14 o 
   6   0   6       15.38       22.30     12.30 o 
  -6   1   6       27.49       14.38     11.62 o 
  -5   1   6        0.00       14.11      7.67 o 
  -4   1   6        7.77       -0.75      7.89 o 
  -3   1   6      450.72      396.33     20.18 o 
  -2   1   6       96.04       95.00     10.38 o 
  -1   1   6        1.59        2.84      6.42 o 
   0   1   6        0.82        0.76      6.37 o 
   1   1   6      249.30      223.59     15.82 o 
   2   1   6      105.25      103.61     12.26 o 
   3   1   6        1.70       14.26      7.23 o 
   4   1   6        0.32        7.22      6.34 o 
   5   1   6       24.39       12.04     10.24 o 
   6   1   6        2.69       15.56      9.54 o 
  -6   2   6        0.02       -3.21      7.52 o 
  -5   2   6       18.07       24.35      7.51 o 
  -4   2   6        8.95       19.32      7.33 o 
  -3   2   6       51.77       40.49      7.99 o 
  -2   2   6        9.80       16.74      6.89 o 
  -1   2   6       25.91       21.67      7.93 o 
   0   2   6       74.42       66.22      9.30 o 
   1   2   6        9.36       10.98      6.89 o 
   2   2   6        5.59       17.22      6.79 o 
   3   2   6       73.67       76.06     10.21 o 
   4   2   6       36.09       36.94      7.13 o 
   5   2   6       62.84       54.23     11.75 o 
   6   2   6       10.89       23.64     12.07 o 
  -6   3   6        2.29        6.54      8.38 o 
  -5   3   6        0.60        4.60      7.54 o 
  -4   3   6       27.96       37.98      9.84 o 
  -3   3   6       10.97       17.67      7.26 o 
  -2   3   6       10.69        7.43      7.43 o 
  -1   3   6      193.90      208.27     14.92 o 
   0   3   6        7.75        5.17      6.04 o 
   1   3   6        0.22        0.75      7.20 o 
   2   3   6       14.75       29.65      6.57 o 
   3   3   6        3.05        2.32      6.86 o 
   4   3   6      134.26      129.64     13.80 o 
   5   3   6       16.78       18.75      9.38 o 
   6   3   6       40.33       37.31     14.92 o 
  -6   4   6        0.01        0.00      9.18 o 
  -5   4   6        2.20        8.67      6.87 o 
  -4   4   6       10.51        0.89      7.03 o 
  -3   4   6        1.21        0.00      6.13 o 
  -2   4   6        0.14        0.82      6.52 o 
  -1   4   6       31.35       19.59      9.48 o 
   0   4   6        5.15        0.00      6.64 o 
   1   4   6       37.08       25.19      8.85 o 
   2   4   6       27.41       16.38      9.08 o 
   3   4   6       38.44       43.86      8.22 o 
   4   4   6      183.36      158.43     15.95 o 
   5   4   6       18.42       22.54      9.25 o 
   6   4   6        8.37       21.86     12.84 o 
  -6   5   6       12.04       -1.17     10.36 o 
  -5   5   6       40.67       38.24     10.55 o 
  -4   5   6        2.48        1.78      8.21 o 
  -3   5   6        3.14        5.76      7.87 o 
  -2   5   6        7.02       12.63      6.93 o 
  -1   5   6       87.61       86.94     10.57 o 
   0   5   6       35.40       31.78      9.67 o 
   1   5   6      163.91      167.27     15.70 o 
   2   5   6       28.61       24.16      8.54 o 
   3   5   6      158.37      141.53     13.71 o 
   4   5   6       28.00       32.08     10.04 o 
   5   5   6        1.27       -4.23      9.52 o 
   6   5   6       27.20       52.77     12.94 o 
  -5   6   6        0.67        6.31      7.76 o 
  -4   6   6       25.03       27.91      7.94 o 
  -3   6   6        0.87        8.62      7.22 o 
  -2   6   6        0.31        1.63      7.34 o 
  -1   6   6      105.98      113.24     12.08 o 
   0   6   6       33.07       46.50      8.65 o 
   1   6   6       13.77       17.06      8.74 o 
   2   6   6       33.85       22.49     10.30 o 
   3   6   6        1.13       -3.51      7.83 o 
   4   6   6       58.28       36.54     12.07 o 
   5   6   6       31.75       23.37     10.75 o 
  -5   7   6       17.90       22.33      9.94 o 
  -4   7   6       37.94       37.25     10.61 o 
  -3   7   6       10.51       17.08      8.30 o 
  -2   7   6        1.59        5.10      6.64 o 
  -1   7   6       45.18       34.23     10.37 o 
   0   7   6       77.80       63.32     10.90 o 
   1   7   6       87.22       91.17     11.54 o 
   2   7   6       51.76       35.65     10.00 o 
   3   7   6       65.08       65.40     11.44 o 
   4   7   6       34.88       26.22     10.00 o 
   5   7   6        3.73       11.54      9.22 o 
  -5   8   6       37.71       44.87     12.35 o 
  -4   8   6        1.99        5.19      8.72 o 
  -3   8   6       58.54       44.54     11.85 o 
  -2   8   6       27.87       25.10      9.73 o 
  -1   8   6       52.20       45.46     11.09 o 
   0   8   6       91.67      109.79     12.23 o 
   1   8   6       73.47       68.05     10.99 o 
   2   8   6        5.00       14.63      7.62 o 
   3   8   6      254.24      249.92     18.21 o 
   4   8   6       13.42       23.12     10.13 o 
   5   8   6       14.21       -3.55     10.89 o 
  -4   9   6        4.56        3.27      9.50 o 
  -3   9   6       15.10       14.03      9.60 o 
  -2   9   6        9.68        4.73      8.02 o 
  -1   9   6        0.27       -1.86      7.34 o 
   0   9   6        0.73        5.52      8.43 o 
   1   9   6        9.56        7.42      8.88 o 
   2   9   6       21.66       22.05      9.61 o 
   3   9   6       72.76       71.83     14.19 o 
   4   9   6        5.43      -10.62     10.62 o 
  -4  10   6        8.82        9.35      9.67 o 
  -3  10   6       23.33       42.64     10.31 o 
  -2  10   6       52.21       52.17     11.15 o 
  -1  10   6        0.87       11.69      7.14 o 
   0  10   6       15.59       30.84      8.62 o 
   1  10   6       97.97       57.55     12.59 o 
   2  10   6      188.38      187.85     16.50 o 
   3  10   6       21.33       11.49     10.16 o 
   4  10   6        0.90       18.49      7.90 o 
  -3  11   6       45.61       46.27     11.02 o 
  -2  11   6       17.67       17.97      8.57 o 
  -1  11   6       39.84       51.14     12.14 o 
   0  11   6       78.54       88.97     12.55 o 
   1  11   6       47.78       36.58     11.16 o 
   2  11   6       46.44       57.90     11.13 o 
   3  11   6       31.74       36.87      9.92 o 
  -2  12   6       12.66        3.37     11.35 o 
  -1  12   6        0.10        5.37      9.31 o 
   0  12   6        1.65        0.00      9.63 o 
   1  12   6       22.07       23.95      8.02 o 
   2  12   6       10.75       10.38      7.89 o 
   0  13   6        1.39        4.22      9.18 o 
   1  13   6        4.07        2.04      8.55 o 
  -5   1   7        3.59        6.54      9.61 o 
  -4   1   7       20.24       29.96      8.16 o 
  -3   1   7        1.36       -7.73      7.73 o 
  -2   1   7        1.75       12.08      6.35 o 
  -1   1   7       25.44       18.31      8.62 o 
   0   1   7       72.00       76.29     10.12 o 
   1   1   7        2.89        8.05      7.16 o 
   2   1   7       73.54       80.66     10.63 o 
   3   1   7        0.37        2.47      5.57 o 
   4   1   7       25.03       37.65     10.99 o 
   5   1   7        0.11        7.58     10.44 o 
  -5   2   7        8.02       13.49      9.11 o 
  -4   2   7        2.05        0.00      9.09 o 
  -3   2   7        6.33       -8.04      8.04 o 
  -2   2   7        1.26       -6.98      7.17 o 
  -1   2   7       18.19       15.69      6.76 o 
   0   2   7       11.91        2.99      7.18 o 
   1   2   7       46.49       32.33      8.45 o 
   2   2   7       23.69       21.10      9.82 o 
   3   2   7       13.10        9.34      7.19 o 
   4   2   7      134.56      169.29     17.06 o 
   5   2   7        0.16      -12.37     12.94 o 
  -5   3   7        2.53       -9.37      9.79 o 
  -4   3   7        0.05       -9.31      9.31 o 
  -3   3   7       18.71       17.08      8.96 o 
  -2   3   7        0.56        0.36      5.65 o 
  -1   3   7        2.61       -7.13      7.13 o 
   0   3   7        6.70        7.63      6.89 o 
   1   3   7       10.03       17.77      7.09 o 
   2   3   7       50.96       41.11     10.19 o 
   3   3   7        4.01       -8.41      8.41 o 
   4   3   7       88.30       91.18     13.58 o 
   5   3   7       32.27       47.58     16.00 o 
  -5   4   7        7.98       12.37     10.70 o 
  -4   4   7        8.19        9.09      8.38 o 
  -3   4   7        0.01       10.67      6.89 o 
  -2   4   7       36.74       45.43      9.27 o 
  -1   4   7        4.03        7.97      7.51 o 
   0   4   7       14.55       19.74      7.82 o 
   1   4   7      136.99      129.28     13.00 o 
   2   4   7       53.01       61.31     10.76 o 
   3   4   7      160.84      147.81     14.95 o 
   4   4   7      163.09      191.97     18.47 o 
   5   4   7       13.69       29.97     16.80 o 
  -4   5   7        0.07        5.38      8.99 o 
  -3   5   7        1.93       -0.97      7.18 o 
  -2   5   7        3.62       -7.19      7.19 o 
  -1   5   7       10.59        8.29      8.57 o 
   0   5   7       24.07       19.74      8.78 o 
   1   5   7        0.87       -1.71      7.89 o 
   2   5   7        2.01        7.05      7.63 o 
   3   5   7        0.05        0.00      8.31 o 
   4   5   7       30.54       34.30     12.96 o 
  -4   6   7       22.14       11.38     10.75 o 
  -3   6   7        1.92        6.00      8.10 o 
  -2   6   7       41.00       49.32     10.27 o 
  -1   6   7        8.25        0.00      8.06 o 
   0   6   7       17.05       12.12      8.07 o 
   1   6   7        2.48       -3.49      7.27 o 
   2   6   7        2.74        1.89      8.63 o 
   3   6   7       12.68        6.18     10.48 o 
   4   6   7        3.50       11.33     11.79 o 
  -4   7   7        0.00      -11.81     11.81 o 
  -3   7   7       67.17       74.59     12.76 o 
  -2   7   7        1.59        6.78      7.58 o 
  -1   7   7       14.45       15.83      9.05 o 
   0   7   7        4.33        8.25      7.66 o 
   1   7   7       66.37       64.78     12.52 o 
   2   7   7       83.51       85.53     12.97 o 
   3   7   7        4.70       12.24      8.57 o 
   4   7   7        7.55       -2.72     13.07 o 
  -3   8   7        0.02        5.73      7.89 o 
  -2   8   7        0.83       17.82      8.45 o 
  -1   8   7        0.09       -8.48      8.48 o 
   0   8   7        5.01        6.86      8.37 o 
   1   8   7        0.56       -3.98      8.67 o 
   2   8   7       56.52       71.24     12.50 o 
   3   8   7        0.43        5.92      9.93 o 
  -3   9   7       17.64       26.36      9.95 o 
  -2   9   7        7.18        2.24     10.47 o 
  -1   9   7       33.31       32.08     12.29 o 
   0   9   7        1.16       -4.25      9.73 o 
   1   9   7        7.18       -6.50     11.21 o 
   2   9   7        0.11      -11.20     11.20 o 
   3   9   7        1.21       16.37      9.33 o 
  -2  10   7        1.50       11.09      9.76 o 
  -1  10   7        2.02        2.37      9.98 o 
   0  10   7       16.41        5.63     10.62 o 
   1  10   7        1.62        8.01      9.83 o 
   2  10   7       36.19       34.90     13.09 o 
  -3   0   8       65.57       70.75     16.10 o 
  -2   0   8       11.90       13.58      8.70 o 
  -1   0   8       20.84       25.00      8.37 o 
   0   0   8       28.48       48.22     10.29 o 
   1   0   8       95.89       75.32     12.65 o 
   2   0   8        4.02        5.32      8.87 o 
   3   0   8        0.08      -13.16     16.34 o 
  -3   1   8      114.21      147.56     16.35 o 
  -2   1   8        9.81       22.64      9.04 o 
  -1   1   8        0.77        0.93      7.13 o 
   0   1   8       52.70       51.01     10.66 o 
   1   1   8        3.64        6.57      6.95 o 
   2   1   8        1.47       -2.11      9.30 o 
   3   1   8        0.10       21.97     12.72 o 
  -3   2   8        2.69      -10.88     11.66 o 
  -2   2   8       15.75       15.27      9.18 o 
  -1   2   8       12.42       16.04      8.92 o 
   0   2   8        0.14       -0.94      8.77 o 
   1   2   8        1.13       -7.73      9.39 o 
   2   2   8        6.73       14.45      9.02 o 
   3   2   8        2.62        2.31      0.75 o 
  -3   3   8        0.50       -3.86     10.53 o 
  -2   3   8       11.12       21.46      9.64 o 
  -1   3   8        3.14       -9.73      9.73 o 
   0   3   8        0.66       -3.90      8.00 o 
   1   3   8        0.22        8.11      7.20 o 
   2   3   8       11.97       -3.51     10.07 o 
   3   3   8       73.85      112.54     22.14 o 
  -3   4   8        0.24        9.55     11.66 o 
  -2   4   8        0.58      -10.45     10.45 o 
  -1   4   8        0.89       -2.05      9.56 o 
   0   4   8        1.37       -5.20      8.06 o 
   1   4   8        8.48       20.64      8.51 o 
   2   4   8       30.61       21.31     11.02 o 
   3   4   8       19.13       19.21      6.02 o 
  -2   5   8        1.01      -11.13     11.13 o 
  -1   5   8       34.25       27.31     12.73 o 
   0   5   8       36.22       54.60     12.84 o 
   1   5   8        2.12        2.77      0.84 o 
   2   5   8       25.83       39.98     13.88 o 
  -2   6   8       13.70        8.28     14.80 o 
  -1   6   8        0.83       13.77      8.05 o 
   0   6   8        1.32       13.53      8.90 o 
   1   6   8        3.74        9.12     12.77 o 
   2   6   8       27.86       30.85     15.71 o 
  -1   7   8        2.43       26.70     12.46 o 
   0   7   8       19.42       31.64     12.93 o 
   1   7   8        7.20       20.45     13.15 o 
                                                 
